# Supplementary material for: Validation of a wireless patch sensor to monitor mobility tested in both an experimental and a hospital setup: A cross-sectional study
Source: PLoS One. 2018 Oct 25;13(10):e0206304. doi: 10.1371/journal.pone.0206304 (PMC6201929; doi:10.1371/journal.pone.0206304)
Supplement: S1 Dataset — (ZIP) [file pone.0206304.s002.zip]

Archive with 32 entries (32 files):
- Appendix; raw data case report forms/Analyse deelnemer 1.xlsx
- Appendix; raw data case report forms/Analyse deelnemer 10.xlsx
- Appendix; raw data case report forms/Analyse deelnemer 11.xlsx
- Appendix; raw data case report forms/Analyse deelnemer 12.xlsx
- Appendix; raw data case report forms/Analyse deelnemer 13.xlsx
- Appendix; raw data case report forms/Analyse deelnemer 14.xlsx
- Appendix; raw data case report forms/Analyse deelnemer 15.xlsx
- Appendix; raw data case report forms/Analyse deelnemer 16.xlsx
- Appendix; raw data case report forms/Analyse deelnemer 17.xlsx
- Appendix; raw data case report forms/Analyse deelnemer 18.xlsx
- Appendix; raw data case report forms/Analyse deelnemer 19.xlsx
- Appendix; raw data case report forms/Analyse deelnemer 2.xlsx
- Appendix; raw data case report forms/Analyse deelnemer 20.xlsx
- Appendix; raw data case report forms/Analyse deelnemer 21.xlsx
- Appendix; raw data case report forms/Analyse deelnemer 22.xlsx
- Appendix; raw data case report forms/Analyse deelnemer 23.xlsx
- Appendix; raw data case report forms/Analyse deelnemer 24 FOUT .xlsx
- Appendix; raw data case report forms/Analyse deelnemer 25.xlsx
- Appendix; raw data case report forms/Analyse deelnemer 26.xlsx
- Appendix; raw data case report forms/Analyse deelnemer 27.xlsx
- Appendix; raw data case report forms/Analyse deelnemer 28.xlsx
- Appendix; raw data case report forms/Analyse deelnemer 29.xlsx
- Appendix; raw data case report forms/Analyse deelnemer 3.xlsx
- Appendix; raw data case report forms/Analyse deelnemer 30.xlsx
- Appendix; raw data case report forms/Analyse deelnemer 31.xlsx
- Appendix; raw data case report forms/Analyse deelnemer 4.xlsx
- Appendix; raw data case report forms/Analyse deelnemer 5 FOUT.xlsx
- Appendix; raw data case report forms/Analyse deelnemer 6 FOUT.xlsx
- Appendix; raw data case report forms/Analyse deelnemer 7 FOUT.xlsx
- Appendix; raw data case report forms/Analyse deelnemer 8.xlsx
- Appendix; raw data case report forms/Analyse deelnemer 9.xlsx
- Appendix; raw data case report forms/Analyse deelnemer LEEG.xlsx
