# Supplementary material for: Validation of a wireless patch sensor to monitor mobility tested in both an experimental and a hospital setup: A cross-sectional study
Source: PLoS One. 2018 Oct 25;13(10):e0206304. doi: 10.1371/journal.pone.0206304 (PMC6201929; doi:10.1371/journal.pone.0206304)
Supplement: S1 Dataset — (ZIP) [file pone.0206304.s002.zip › Appendix; raw data case report forms/Analyse deelnemer 1.xlsx]

## Sheet: Blad1
NAME
CHAOS	08:46:01 - 09:16:01						VIDEOANALYSE TEUN & INDY							STANDAARD		09:20:32 - 09:50:32
Minuten	Stappen	Liggen	Zitten / staan	Lopen	Totaal		Minuten	Stappen	Liggen	Zitten / staan	Lopen	Totaal		Minuten	Stappen	Liggen	Zitten / staan	Lopen	Totaal
3	0	0	180	0	180		3	15	0	171	9	180		3	0	180	0	0	180
6	0	0	180	0	180		6	0	0	180	0	180		6	0	5	175	0	180
9	0	0	180	0	180		9	0	0	180	0	180		9	104	0	132	48	180
12	0	0	180	0	180		12	0	0	180	0	180		12	0	0	180	0	180
15	0	3	177	0	180		15	49	2	158	20	180		15	146	0	120	60	180
18	0	0	180	0	180		18	10	0	176	4	180		18	0	0	180	0	180
21	0	0	180	0	180		21	0	0	180	0	180		21	0	175	5	0	180
24	0	0	180	0	180		24	17	0	174	6	180		24	0	180	0	0	180
27	0	0	180	0	180		27	0	0	180	0	180		27	0	5	175	0	180
30	0	0	180	0	180		30	11	0	169	11	180		30	204	0	71	109	180
Totaal	0	3	1797	0	1800		Totaal	102	2	1748	50	1800		Totaal	454	545	1038	217	1800
