# Supplementary material for: Validation of a wireless patch sensor to monitor mobility tested in both an experimental and a hospital setup: A cross-sectional study
Source: PLoS One. 2018 Oct 25;13(10):e0206304. doi: 10.1371/journal.pone.0206304 (PMC6201929; doi:10.1371/journal.pone.0206304)
Supplement: S1 Dataset — (ZIP) [file pone.0206304.s002.zip › Appendix; raw data case report forms/Analyse deelnemer 10.xlsx]

## Sheet: Blad1
NAME
CHAOS	13:10:10-13:40:10						VIDEOANALYSE TEUN start video 1: 8 seconden							STANDAARD		13:42:02-14:12:02
Minuten	Stappen	Liggen	Zitten / staan	Lopen	Totaal		Minuten	Stappen	Liggen	Zitten / staan	Lopen	Totaal		Minuten	Stappen	Liggen	Zitten / staan	Lopen	Totaal
3	0	0	180	0	180		3	6	0	176	4	180		3	0	173	7	0	180
6	0	0	180	0	180		6	0	0	180	0	180		6	0	0	180	0	180
9	0	0	180	0	180		9	0	0	180	0	180		9	312	0	21	159	180
12	0	0	180	0	180		12	0	0	180	0	180		12	0	0	180	0	180
15	0	0	180	0	180		15	10	0	174	6	180		15	340	0	5	175	180
18	0	0	180	0	180		18	7	0	175	5	180		18	0	0	180	0	180
21	0	0	180	0	180		21	24	0	163	17	180		21	0	176	4	0	180
24	0	0	180	0	180		24	0	0	180	0	180		24	0	180	0	0	180
27	0	0	180	0	180		27	0	0	180	0	180		27	0	0	180	0	180
30	0	0	180	0	180		30	14	0	166	14	180		30	292	0	16	164	180
Totaal	0	0	1800	0	1800		Totaal	61	0	1754	46	1800		Totaal	944	529	773	498	1800
