# Supplementary material for: Validation of a wireless patch sensor to monitor mobility tested in both an experimental and a hospital setup: A cross-sectional study
Source: PLoS One. 2018 Oct 25;13(10):e0206304. doi: 10.1371/journal.pone.0206304 (PMC6201929; doi:10.1371/journal.pone.0206304)
Supplement: S1 Dataset — (ZIP) [file pone.0206304.s002.zip › Appendix; raw data case report forms/Analyse deelnemer 11.xlsx]

## Sheet: Blad1
NAME
CHAOS	14:18:30	14:48:30					VIDEOANALYSE INDY start video: 00:05							STANDAARD		14:50:15	15:20:15
Minuten	Stappen	Liggen	Zitten / staan	Lopen	Totaal		Minuten	Stappen	Liggen	Zitten / staan	Lopen	Totaal		Minuten	Stappen	Liggen	Zitten / staan	Lopen	Totaal
3	0	0	180	0	180		3	7	0	172	8	180		3	0	176	4	0	180
6	0	0	180	0	180		6	0	0	180	0	180		6	0	0	180	0	180
9	11	0	174	6	180		9	48	0	127	53	180		9	196	0	37	143	180
12	0	0	180	0	180		12	11	0	172	8	180		12	0	0	180	0	180
15	0	0	180	0	180		15	10	0	170	10	180		15	115	0	111	69	180
18	0	0	180	0	180		18	0	0	180	0	180		18	0	14	166	0	180
21	0	0	180	0	180		21	0	0	180	0	180		21	0	177	3	0	180
24	6	0	178	2	180		24	0	0	180	0	180		24	0	179	1	0	180
27	0	0	180	0	180		27	23	0	158	22	180		27	0	0	180	0	180
30	13	0	172	8	180		30	0	0	180	0	180		30	144	0	90	90	180
Totaal	30	0	1784	16	1800		Totaal	99	0	1699	1798	3596		Totaal	455	546	952	302	2255
