# Supplementary material for: Validation of a wireless patch sensor to monitor mobility tested in both an experimental and a hospital setup: A cross-sectional study
Source: PLoS One. 2018 Oct 25;13(10):e0206304. doi: 10.1371/journal.pone.0206304 (PMC6201929; doi:10.1371/journal.pone.0206304)
Supplement: S1 Dataset — (ZIP) [file pone.0206304.s002.zip › Appendix; raw data case report forms/Analyse deelnemer 12.xlsx]

## Sheet: Blad1
NAME
CHAOS	15:29:22 - 15:59:22						VIDEOANALYSE TEUN start video 1: 11 seconden							STANDAARD		16:05:35 - 16:35:35
Minuten	Stappen	Liggen	Zitten / staan	Lopen	Totaal		Minuten	Stappen	Liggen	Zitten / staan	Lopen	Totaal		Minuten	Stappen	Liggen	Zitten / staan	Lopen	Totaal
3	0	0	180	0	180		3	5	0	176	4	180		3	0	179	1	0	180
6	0	0	180	0	180		6	5	0	177	3	180		6	0	0	180	0	180
9	0	0	180	0	180		9	0	0	180	0	180		9	116	0	122	58	180
12	0	0	180	0	180		12	0	0	180	0	180		12	0	0	177	3	180
15	0	0	180	0	180		15	0	0	180	0	180		15	241	0	32	148	180
18	104	19	107	54	180		18	104	6	78	96	180		18	0	1	179	0	180
21	5	107	70	3	180		21	6	122	52	6	180		21	0	180	0	0	180
24	0	0	180	0	180		24	0	0	180	0	180		24	0	180	0	0	180
27	63	0	149	31	180		27	48	0	137	43	180		27	0	0	180	0	180
30	0	0	180	0	180		30	0	0	180	0	180		30	258	0	51	129	180
Totaal	172	126	1586	88	1800		Totaal	168	128	1520	152	1800		Totaal	615	540	922	338	1800
