# Supplementary material for: Validation of a wireless patch sensor to monitor mobility tested in both an experimental and a hospital setup: A cross-sectional study
Source: PLoS One. 2018 Oct 25;13(10):e0206304. doi: 10.1371/journal.pone.0206304 (PMC6201929; doi:10.1371/journal.pone.0206304)
Supplement: S1 Dataset — (ZIP) [file pone.0206304.s002.zip › Appendix; raw data case report forms/Analyse deelnemer 13.xlsx]

## Sheet: Blad1
NAME
CHAOS	08:32:10	09:02:10					VIDEOANALYSE INDY start video 1: 00:10							STANDAARD		09:03:29	09:33:29
Minuten	Stappen	Liggen	Zitten / staan	Lopen	Totaal		Minuten	Stappen	Liggen	Zitten / staan	Lopen	Totaal		Minuten	Stappen	Liggen	Zitten / staan	Lopen	Totaal
3	0	0	180	0	180		3	0	0	180	0	180		3	0	179	1	0	180
6	0	0	180	0	180		6	0	0	180	0	180		6	0	0	180	0	180
9	0	0	180	0	180		9	2	0	180	0	180		9	249	0	13	167	180
12	0	1	179	0	180		12	30	0	154	26	180		12	0	0	180	0	180
15	0	8	172	0	180		15	14	0	171	9	180		15	283	0	7	173	180
18	0	0	180	0	180		18	19	0	171	9	180		18	0	0	178	2	180
21	0	0	180	0	180		21	8	0	172	8	180		21	0	176	4	0	180
24	0	0	180	0	180		24	0	0	180	0	180		24	0	180	0	0	180
27	0	0	180	0	180		27	0	0	180	0	180		27	0	1	179	0	180
30	26	0	167	13	180		30	44	0	148	32	180		30	250	0	11	169	180
Totaal	26	9	1778	13	1800		Totaal	117	0	1716	1833	3666		Totaal	782	536	753	511	1800
