# Supplementary material for: Validation of a wireless patch sensor to monitor mobility tested in both an experimental and a hospital setup: A cross-sectional study
Source: PLoS One. 2018 Oct 25;13(10):e0206304. doi: 10.1371/journal.pone.0206304 (PMC6201929; doi:10.1371/journal.pone.0206304)
Supplement: S1 Dataset — (ZIP) [file pone.0206304.s002.zip › Appendix; raw data case report forms/Analyse deelnemer 14.xlsx]

## Sheet: Blad1
NAME
CHAOS	09:47:17	10:17:17					VIDEOANALYSE TEUN start video 1 5 seconden							STANDAARD		10:22:05	10:52:05
Minuten	Stappen	Liggen	Zitten / staan	Lopen	Totaal		Minuten	Stappen	Liggen	Zitten / staan	Lopen	Totaal		Minuten	Stappen	Liggen	Zitten / staan	Lopen	Totaal
3	0	8	172	0	180		3	6	0	174	6	180		3	0	180	0	0	180
6	0	14	166	0	180		6	0	0	180	0	180		6	0	13	167	0	180
9	0	14	166	0	180		9	0	0	180	0	180		9	246	2	16	162	180
12	0	158	22	0	180		12	0	0	180	0	180		12	0	122	55	3	180
15	57	118	31	31	180		15	40	0	137	43	180		15	279	4	2	174	180
18	79	64	79	37	180		18	82	0	101	79	180		18	0	31	149	0	180
21	32	60	107	13	180		21	66	0	117	63	180		21	0	180	0	0	180
24	7	71	107	2	180		24	10	25	146	9	180		24	0	180	0	0	180
27	0	71	109	0	180		27	0	60	120	0	180		27	0	26	154	0	180
30	163	18	81	81	180		30	98	0	71	109	180		30	283	3	11	166	180
Totaal	338	596	1040	164	1800		Totaal	302	85	1406	309	1800		Totaal	808	741	554	505	1800
