# Supplementary material for: Validation of a wireless patch sensor to monitor mobility tested in both an experimental and a hospital setup: A cross-sectional study
Source: PLoS One. 2018 Oct 25;13(10):e0206304. doi: 10.1371/journal.pone.0206304 (PMC6201929; doi:10.1371/journal.pone.0206304)
Supplement: S1 Dataset — (ZIP) [file pone.0206304.s002.zip › Appendix; raw data case report forms/Analyse deelnemer 15.xlsx]

## Sheet: Blad1
NAME
CHAOS	10:58:14	11:28:14					VIDEOANALYSE INDY start video 1: 00:04							STANDAARD		11:30:06	12:00:06
Minuten	Stappen	Liggen	Zitten / staan	Lopen	Totaal		Minuten	Stappen	Liggen	Zitten / staan	Lopen	Totaal		Minuten	Stappen	Liggen	Zitten / staan	Lopen	Totaal
3	0	0	180	0	180		3	20	0	165	15	180		3	0	180	0	0	180
6	0	0	180	0	180		6	0	0	180	0	180		6	0	0	180	0	180
9	0	0	180	0	180		9	0	0	180	0	180		9	225	0	20	160	180
12	0	0	180	0	180		12	0	0	180	0	180		12	0	0	180	0	180
15	0	0	180	0	180		15	0	0	180	0	180		15	230	0	21	159	180
18	0	0	180	0	180		18	41	0	141	39	180		18	0	1	179	0	180
21	158	15	66	99	180		21	126	54	4	122	180		21	0	180	0	0	180
24	0	117	63	0	180		24	4	78	98	4	180		24	0	177	3	0	180
27	0	0	180	0	180		27	0	0	180	0	180		27	0	0	180	0	180
30	0	0	180	0	180		30	0	0	180	0	180		30	267	0	8	172	180
Totaal	158	132	1569	99	1800		Totaal	191	0	1488	1679	3358		Totaal	722	538	771	491	1800
