# Supplementary material for: Validation of a wireless patch sensor to monitor mobility tested in both an experimental and a hospital setup: A cross-sectional study
Source: PLoS One. 2018 Oct 25;13(10):e0206304. doi: 10.1371/journal.pone.0206304 (PMC6201929; doi:10.1371/journal.pone.0206304)
Supplement: S1 Dataset — (ZIP) [file pone.0206304.s002.zip › Appendix; raw data case report forms/Analyse deelnemer 16.xlsx]

## Sheet: Blad1
NAME
CHAOS	13:08:00	13:38:00					VIDEOANALYSE TEUN start video 1 4 seconden							STANDAARD		13:39:46	14:09:46
Minuten	Stappen	Liggen	Zitten / staan	Lopen	Totaal		Minuten	Stappen	Liggen	Zitten / staan	Lopen	Totaal		Minuten	Stappen	Liggen	Zitten / staan	Lopen	Totaal
3	0	0	180	0	180		3	0	0	180	0	180		3	0	180	0	0	180
6	0	0	180	0	180		6	0	0	180	0	180		6	14	0	176	4	180
9	0	0	180	0	180		9	0	0	180	0	180		9	198	0	73	107	180
12	10	0	174	6	180		12	16	0	165	15	180		12	0	0	180	0	180
15	0	0	180	0	180		15	8	0	175	5	180		15	179	0	71	109	180
18	0	0	180	0	180		18	5	0	176	4	180		18	0	10	170	0	180
21	0	0	180	0	180		21	0	0	180	0	180		21	0	180	0	0	180
24	0	0	180	0	180		24	7	0	174	6	180		24	0	167	13	0	180
27	0	0	180	0	180		27	0	0	180	0	180		27	13	0	175	5	180
30	0	0	180	0	180		30	7	99	78	3	180		30	187	0	74	106	180
Totaal	10	0	1794	6	1800		Totaal	43	99	1668	33	1800		Totaal	591	537	932	331	1800
