# Supplementary material for: Validation of a wireless patch sensor to monitor mobility tested in both an experimental and a hospital setup: A cross-sectional study
Source: PLoS One. 2018 Oct 25;13(10):e0206304. doi: 10.1371/journal.pone.0206304 (PMC6201929; doi:10.1371/journal.pone.0206304)
Supplement: S1 Dataset — (ZIP) [file pone.0206304.s002.zip › Appendix; raw data case report forms/Analyse deelnemer 17.xlsx]

## Sheet: Blad1
NAME
CHAOS	08:32:08	09:02:08					VIDEOANALYSE start video 1: 00:09							STANDAARD PATCH 1				09:12:01	09:42:01
Minuten	Stappen	Liggen	Zitten / staan	Lopen	Totaal		Minuten	Stappen	Liggen	Zitten / staan	Lopen	Totaal		Minuten	Stappen	Liggen	Zitten / staan	Lopen	Totaal
3	34	68	103	9	180		3	38	68	79	33	180		3	0	180	0	0	180
6	0	31	149	0	180		6	2	35	145	0	180		6	0	0	180	0	180
9	0	0	180	0	180		9	0	0	180	0	180		9	241	0	76	104	180
12	0	0	180	0	180		12	27	0	152	28	180		12	8	0	171	9	180
15	0	0	180	0	180		15	15	0	167	13	180		15	270	0	67	113	180
18	0	0	180	0	180		18	0	0	180	0	180		18	0	1	179	0	180
21	9	0	177	3	180		21	62	0	107	73	180		21	0	180	0	0	180
24	0	0	180	0	180		24	27	0	164	16	180		24	0	178	2	0	180
27	0	0	180	0	180		27	31	0	142	38	180		27	0	0	180	0	180
30	0	0	180	0	180		30	66	0	110	70	180		30	216	0	93	87	180
Totaal	43	99	1689	12	1800		Totaal	268	103	1426	271	1800		Totaal	735	539	948	313	1800
