# Supplementary material for: Validation of a wireless patch sensor to monitor mobility tested in both an experimental and a hospital setup: A cross-sectional study
Source: PLoS One. 2018 Oct 25;13(10):e0206304. doi: 10.1371/journal.pone.0206304 (PMC6201929; doi:10.1371/journal.pone.0206304)
Supplement: S1 Dataset — (ZIP) [file pone.0206304.s002.zip › Appendix; raw data case report forms/Analyse deelnemer 18.xlsx]

## Sheet: Blad1
NAME
CHAOS	10:52:10	11:22:10					VIDEOANALYSE TEUN start video 1 3 seconden							STANDAARD		11:26:01	12:02:01	11:44:01 -11:50:01 Fout protocol, aan het einde 6 minuten langer en deze minuten vervangen
Minuten	Stappen	Liggen	Zitten / staan	Lopen	Totaal		Minuten	Stappen	Liggen	Zitten / staan	Lopen	Totaal		Minuten	Stappen	Liggen	Zitten / staan	Lopen	Totaal
3	0	109	71	0	180		3	0	132	48	0	180		3	0	180	0	0	180
6	0	0	180	0	180		6	0	3	177	0	180		6	0	1	179	0	180
9	0	0	180	0	180		9	0	180	0	0	180		9	224	0	10	170	180
12	0	0	180	0	180		12	0	124	56	0	180		12	0	0	175	5	180
15	0	0	180	0	180		15	0	0	180	0	180		15	236	0	10	170	180
18	13	3	172	5	180		18	48	0	145	35	180		18	1	0	176	4	180
21	0	0	180	0	180		21	18	0	178	2	180		21	0	174	6	0	180
24	0	0	180	0	180		24	4	0	177	3	180		24	0	180	0	0	180
27	0	0	180	0	180		27	0	81	99	0	180		27	0	2	178	0	180
30	8	0	177	3	180		30	0	133	47	0	180		30	233	0	10	170	180
Totaal	21	112	1680	8	1800		Totaal	70	653	1107	40	1800		Totaal	694	537	744	519	1800
