# Supplementary material for: Validation of a wireless patch sensor to monitor mobility tested in both an experimental and a hospital setup: A cross-sectional study
Source: PLoS One. 2018 Oct 25;13(10):e0206304. doi: 10.1371/journal.pone.0206304 (PMC6201929; doi:10.1371/journal.pone.0206304)
Supplement: S1 Dataset — (ZIP) [file pone.0206304.s002.zip › Appendix; raw data case report forms/Analyse deelnemer 19.xlsx]

## Sheet: Blad1
NAME
CHAOS		08:38:36-09:08:36					VIDEOANALYSE INDY start video: 00:05							STANDAARD		09:15:32-09:45:32
Minuten	Stappen	Liggen	Zitten / staan	Lopen	Totaal		Minuten	Stappen	Liggen	Zitten / staan	Lopen	Totaal		Minuten	Stappen	Liggen	Zitten / staan	Lopen	Totaal
3	0	19	161	0	180		3	8	19	152	9	180		3	0	180	0	0	180
6	0	0	180	0	180		6	0	0	180	0	180		6	0	0	180	0	180
9	0	0	180	0	180		9	49	0	122	58	180		9	330	0	25	155	180
12	0	0	180	0	180		12	18	0	162	18	180		12	0	0	180	0	180
15	0	0	180	0	180		15	19	0	166	14	180		15	226	0	70	110	180
18	0	0	180	0	180		18	82	0	76	104	180		18	0	0	179	1	180
21	16	0	170	10	180		21	59	0	98	82	180		21	0	179	1	0	180
24	0	0	180	0	180		24	33	0	140	40	180		24	0	180	0	0	180
27	0	0	180	0	180		27	35	10	139	31	180		27	0	0	180	0	180
30	38	8	155	17	180		30	26	60	86	34	180		30	300	0	37	143	180
Totaal	54	27	1746	0	1773		Totaal	329	89	1321	390	1800		Totaal	856	539	852	409	1800
