# Supplementary material for: Validation of a wireless patch sensor to monitor mobility tested in both an experimental and a hospital setup: A cross-sectional study
Source: PLoS One. 2018 Oct 25;13(10):e0206304. doi: 10.1371/journal.pone.0206304 (PMC6201929; doi:10.1371/journal.pone.0206304)
Supplement: S1 Dataset — (ZIP) [file pone.0206304.s002.zip › Appendix; raw data case report forms/Analyse deelnemer 2.xlsx]

## Sheet: Blad1
NAME
CHAOS	9:55:00 - 10:25:00						VIDEOANALYSE TEUN start video 1: 35 sec				1.43			STANDAARD		10:29:48- 10:59:48
Minuten	Stappen	Liggen	Zitten / staan	Lopen	Totaal		Minuten	Stappen	Liggen	Zitten / staan	Lopen	Totaal		Minuten	Stappen	Liggen	Zitten / staan	Lopen	Totaal
3	0	0	180	0	180		3	8	0	178	2	180		3	0	180	0	0	180
6	0	116	64	0	180		6	12	117	54	9	180		6	0	1	179	0	180
9	0	0	180	0	180		9	14	0	168	12	180		9	53	0	162	18	180
12	0	0	180	0	180		12	7	0	176	4	180		12	0	0	180	0	180
15	0	0	180	0	180		15	0	0	180	0	180		15	130	0	123	57	180
18	0	23	157	0	180		18	6	105	70	5	180		18	0	0	180	0	180
21	0	66	114	0	180		21	0	165	15	0	180		21	0	176	4	0	180
24	7	0	177	3	180		24	65	44	75	61	180		24	0	178	2	0	180
27	0	3	177	0	180		27	17	0	168	12	180		27	0	3	177	0	180
30	0	0	180	0	180		30	0	0	180	0	180		30	153	0	108	72	180
Totaal	7	208	1589	3	1800		Totaal	129	431	1264	105	1800		Totaal	336	538	1115	147	1800
