# Supplementary material for: Validation of a wireless patch sensor to monitor mobility tested in both an experimental and a hospital setup: A cross-sectional study
Source: PLoS One. 2018 Oct 25;13(10):e0206304. doi: 10.1371/journal.pone.0206304 (PMC6201929; doi:10.1371/journal.pone.0206304)
Supplement: S1 Dataset — (ZIP) [file pone.0206304.s002.zip › Appendix; raw data case report forms/Analyse deelnemer 20.xlsx]

## Sheet: Blad1
NAME
CHAOS	09:55:53	10:25:53					VIDEOANALYSE TEUN start video 1 5 sec							STANDAARD		10:27:22	10:57:22
Minuten	Stappen	Liggen	Zitten / staan	Lopen	Totaal		Minuten	Stappen	Liggen	Zitten / staan	Lopen	Totaal		Minuten	Stappen	Liggen	Zitten / staan	Lopen	Totaal
3	0	75	105	0	180		3	0	180	0	0	180		3	0	180	0	0	180
6	0	3	177	0	180		6	0	137	43	0	180		6	0	0	180	0	180
9	0	38	142	0	180		9	16	48	122	10	180		9	139	0	111	69	180
12	0	0	180	0	180		12	0	0	180	0	180		12	0	0	180	0	180
15	0	0	180	0	180		15	18	0	169	11	180		15	192	0	86	94	180
18	7	0	174	6	180		18	47	0	170	10	180		18	0	0	180	0	180
21	0	0	180	0	180		21	15	0	169	11	180		21	0	178	2	0	180
24	0	3	177	0	180		24	9	0	178	2	180		24	0	180	0	0	180
27	0	3	177	0	180		27	20	0	166	14	180		27	0	0	180	0	180
30	0	0	180	0	180		30	10	0	174	6	180		30	241	0	49	131	180
Totaal	7	122	1672	6	1800		Totaal	135	365	1371	64	1800		Totaal	572	538	968	294	1800
