# Supplementary material for: Validation of a wireless patch sensor to monitor mobility tested in both an experimental and a hospital setup: A cross-sectional study
Source: PLoS One. 2018 Oct 25;13(10):e0206304. doi: 10.1371/journal.pone.0206304 (PMC6201929; doi:10.1371/journal.pone.0206304)
Supplement: S1 Dataset — (ZIP) [file pone.0206304.s002.zip › Appendix; raw data case report forms/Analyse deelnemer 21.xlsx]

## Sheet: Blad1
NAME
CHAOS	11:05:10	11:35:10					VIDEOANALYSE start video 1: 00:15							STANDAARD		11:40:54	11:10:54
Minuten	Stappen	Liggen	Zitten / staan	Lopen	Totaal		Minuten	Stappen	Liggen	Zitten / staan	Lopen	Totaal		Minuten	Stappen	Liggen	Zitten / staan	Lopen	Totaal
3	0	14	166	0	180		3	33	13	138	29	180		3	0	180	0	0	180
6	9	0	177	3	180		6	41	0	151	29	180		6	0	0	180	0	180
9	0	0	180	0	180		9	12	0	171	9	180		9	43	0	165	15	180
12	11	0	177	3	180		12	28	0	156	24	180		12	0	0	180	0	180
15	10	0	177	3	180		15	29	43	107	30	180		15	253	0	33	147	180
18	0	0	180	0	180		18	14	1	163	16	180		18	0	1	179	0	180
21	0	0	180	0	180		21	23	0	161	19	180		21	0	180	0	0	180
24	0	0	180	0	180		24	10	0	176	4	180		24	0	178	2	0	180
27	0	0	180	0	180		27	39	0	144	36	180		27	0	0	180	0	180
30	0	0	180	0	180		30	26	0	139	41	180		30	190	0	86	94	180
Totaal	30	14	1777	9	1800		Totaal	255	57	1506	237	1800		Totaal	486	539	1005	256	1800
