# Supplementary material for: Validation of a wireless patch sensor to monitor mobility tested in both an experimental and a hospital setup: A cross-sectional study
Source: PLoS One. 2018 Oct 25;13(10):e0206304. doi: 10.1371/journal.pone.0206304 (PMC6201929; doi:10.1371/journal.pone.0206304)
Supplement: S1 Dataset — (ZIP) [file pone.0206304.s002.zip › Appendix; raw data case report forms/Analyse deelnemer 22.xlsx]

## Sheet: Blad1
NAME
CHAOS	12:23:38	12:53:38					VIDEOANALYSE TEUN start video 1 4 sec							STANDAARD		12:55:37	13:25:37
Minuten	Stappen	Liggen	Zitten / staan	Lopen	Totaal		Minuten	Stappen	Liggen	Zitten / staan	Lopen	Totaal		Minuten	Stappen	Liggen	Zitten / staan	Lopen	Totaal
3	0	0	180	0	180		3	8	0	177	3	180		3	0	177	3	0	180
6	0	0	180	0	180		6	0	3	177	0	180		6	0	0	180	0	180
9	0	170	10	0	180		9	0	180	0	0	180		9	271	0	7	173	180
12	68	128	10	42	180		12	61	127	3	50	180		12	0	0	180	0	180
15	247	0	14	166	180		15	222	0	13	167	180		15	258	0	4	176	180
18	49	0	141	39	180		18	49	0	142	38	180		18	0	1	179	0	180
21	0	0	180	0	180		21	0	0	180	0	180		21	0	180	0	0	180
24	114	0	113	67	180		24	108	0	100	80	180		24	0	177	3	0	180
27	74	117	9	54	180		27	69	125	4	51	180		27	0	0	180	0	180
30	0	70	110	0	180		30	0	67	113	0	180		30	272	0	6	174	180
Totaal	552	485	947	368	1800		Totaal	517	502	909	389	1800		Totaal	801	535	742	523	1800
