# Supplementary material for: Validation of a wireless patch sensor to monitor mobility tested in both an experimental and a hospital setup: A cross-sectional study
Source: PLoS One. 2018 Oct 25;13(10):e0206304. doi: 10.1371/journal.pone.0206304 (PMC6201929; doi:10.1371/journal.pone.0206304)
Supplement: S1 Dataset — (ZIP) [file pone.0206304.s002.zip › Appendix; raw data case report forms/Analyse deelnemer 23.xlsx]

## Sheet: Blad1
NAME
CHAOS	13:31:30	14:01:30					VIDEOANALYSE start video 1: 00:04							STANDAARD		14:03:24	14:33:24
Minuten	Stappen	Liggen	Zitten / staan	Lopen	Totaal		Minuten	Stappen	Liggen	Zitten / staan	Lopen	Totaal		Minuten	Stappen	Liggen	Zitten / staan	Lopen	Totaal
3	0	67	113	0	180		3	2	57	122	1	180		3	0	177	3	0	180
6	0	11	169	0	180		6	17	11	155	14	180		6	0	3	177	0	180
9	0	59	121	0	180		9	0	55	125	0	180		9	232	0	16	164	180
12	0	100	80	0	180		12	0	41	139	0	180		12	0	0	180	0	180
15	0	0	180	0	180		15	18	0	167	13	180		15	234	0	8	172	180
18	9	5	172	3	180		18	31	8	146	26	180		18	0	4	176	0	180
21	0	0	180	0	180		21	17	0	167	13	180		21	0	180	0	0	180
24	0	0	180	0	180		24	0	0	180	0	180		24	0	176	4	0	180
27	0	93	87	0	180		27	7	91	82	7	180		27	0	0	180	0	180
30	59	54	108	18	180		30	68	40	71	69	180		30	255	0	3	177	180
Totaal	68	389	1390	21	1800		Totaal	160	303	1354	143	1800		Totaal	721	540	747	513	1800
