# Supplementary material for: Validation of a wireless patch sensor to monitor mobility tested in both an experimental and a hospital setup: A cross-sectional study
Source: PLoS One. 2018 Oct 25;13(10):e0206304. doi: 10.1371/journal.pone.0206304 (PMC6201929; doi:10.1371/journal.pone.0206304)
Supplement: S1 Dataset — (ZIP) [file pone.0206304.s002.zip › Appendix; raw data case report forms/Analyse deelnemer 24 FOUT .xlsx]

## Sheet: Blad1
NAME
CHAOS	14:41:59	15:11:59					VIDEOANALYSE start video 1							STANDAARD		15:13:53	15:43:53
Minuten	Stappen	Liggen	Zitten / staan	Lopen	Totaal		Minuten	Stappen	Liggen	Zitten / staan	Lopen	Totaal		Minuten	Stappen	Liggen	Zitten / staan	Lopen	Totaal
3	0	0	180	0	180		3	7	0	175	5	180		3	2	0	0	0	0
6	0	0	180	0	180		6	13	0	171	9	180		6	5	0	0	0	0
9	0	163	17	0	180		9	9	168	5	7	180		9	170	0	57	99	156
12	11	159	15	6	180		12	19	157	8	15	180		12	0	0	180	0	180
15	83	0	141	39	180		15	121	0	59	121	180		15	192	0	57	123	180
18	10	24	153	3	180		18	33	25	118	37	180		18	0	0	180	0	180
21	0	180	0	0	180		21	0	180	0	0	180		21	0	180	0	0	180
24	61	38	109	33	180		24	79	38	70	72	180		24	0	180	0	0	180
27	0	155	6	0	161		27	0	172	8	0	180		27	0	0	180	0	180
30	17	0	0	0	0		30	7	136	39	5	180		30	159	0	75	105	180
Totaal	182	719	801	81	1601		Totaal	288	876	653	271	1800		Totaal	528	360	729	327	1416
	15:08:40 - 15:09:34 DISCONNECT!!!!!!!!!
	Geen houding gemeten na DISCONNECT!!!!!!!!															eerste 6.24 min geen houding gemeten!!!!!!!!!
