# Supplementary material for: Validation of a wireless patch sensor to monitor mobility tested in both an experimental and a hospital setup: A cross-sectional study
Source: PLoS One. 2018 Oct 25;13(10):e0206304. doi: 10.1371/journal.pone.0206304 (PMC6201929; doi:10.1371/journal.pone.0206304)
Supplement: S1 Dataset — (ZIP) [file pone.0206304.s002.zip › Appendix; raw data case report forms/Analyse deelnemer 25.xlsx]

## Sheet: Blad1
NAME
CHAOS	12:22:40	12:52:40					VIDEOANALYSE start video 1: 00:06							STANDAARD		12:56:04	13:26:04
Minuten	Stappen	Liggen	Zitten / staan	Lopen	Totaal		Minuten	Stappen	Liggen	Zitten / staan	Lopen	Totaal		Minuten	Stappen	Liggen	Zitten / staan	Lopen	Totaal
3	0	5	175	0	180		3	2	7	173	0	180		3	0	180	0	0	180
6	0	0	180	0	180		6	12	0	168	12	180		6	0	3	177	0	180
9	0	0	180	0	180		9	0	0	180	0	180		9	196	0	44	136	180
12	0	0	180	0	180		12	6	0	177	3	180		12	0	0	180	0	180
15	0	0	180	0	180		15	0	0	180	0	180		15	189	0	55	125	180
18	0	0	180	0	180		18	6	0	173	7	180		18	0	0	180	0	180
21	0	29	151	0	180		21	5	28	149	3	180		21	0	180	0	0	180
24	0	180	0	0	180		24	0	180	0	0	180		24	0	179	1	0	180
27	0	180	0	0	180		27	0	180	0	0	180		27	0	0	180	0	180
30	0	180	0	0	180		30	0	180	0	0	180		30	155	0	74	106	180
Totaal	0	574	1226	0	1800		Totaal	31	575	1200	25	1800		Totaal	540	542	891	367	1800
