# Supplementary material for: Validation of a wireless patch sensor to monitor mobility tested in both an experimental and a hospital setup: A cross-sectional study
Source: PLoS One. 2018 Oct 25;13(10):e0206304. doi: 10.1371/journal.pone.0206304 (PMC6201929; doi:10.1371/journal.pone.0206304)
Supplement: S1 Dataset — (ZIP) [file pone.0206304.s002.zip › Appendix; raw data case report forms/Analyse deelnemer 26.xlsx]

## Sheet: Blad1
NAME
CHAOS Patch 1			13:37:43	14:07:43			VIDEOANALYSE start video 1: 00:04							STANDAARD PATCH 1				14:10:20	14:40:20
Minuten	Stappen	Liggen	Zitten / staan	Lopen	Totaal		Minuten	Stappen	Liggen	Zitten / staan	Lopen	Totaal		Minuten	Stappen	Liggen	Zitten / staan	Lopen	Totaal
3	0	44	136	0	180		3	4	47	129	4	180		3	0	180	0	0	180
6	0	0	180	0	180		6	30	0	141	39	180		6	0	0	180	0	180
9	32	31	131	15	177		9	72	31	64	85	180		9	218	0	89	91	180
12	12	31	146	3	180		12	49	33	94	53	180		12	0	0	180	0	180
15	26	0	168	12	180		15	81	0	80	100	180		15	197	0	84	96	180
18	0	62	118	0	180		18	16	64	97	19	180		18	0	0	180	0	180
21	0	0	180	0	180		21	108	0	42	138	180		21	0	180	0	0	180
24	0	13	167	0	180		24	56	0	114	66	180		24	0	180	0	0	180
27	11	0	175	5	180		27	75	0	85	95	180		27	0	0	180	0	180
30	0	0	180	0	180		30	64	0	91	89	180		30	291	0	41	139	180
Totaal	81	181	1581	35	1797		Totaal	555	175	937	688	2355		Totaal	706	540	934	326	1800
