# Supplementary material for: Validation of a wireless patch sensor to monitor mobility tested in both an experimental and a hospital setup: A cross-sectional study
Source: PLoS One. 2018 Oct 25;13(10):e0206304. doi: 10.1371/journal.pone.0206304 (PMC6201929; doi:10.1371/journal.pone.0206304)
Supplement: S1 Dataset — (ZIP) [file pone.0206304.s002.zip › Appendix; raw data case report forms/Analyse deelnemer 27.xlsx]

## Sheet: Blad1
NAME
CHAOS	14:48:00	15:18:00					VIDEOANALYSE start video 1							STANDAARD				15:21:13	15:51:13
Minuten	Stappen	Liggen	Zitten / staan	Lopen	Totaal		Minuten	Stappen	Liggen	Zitten / staan	Lopen	Totaal		Minuten	Stappen	Liggen	Zitten / staan	Lopen	Totaal
3	134	11	113	56	180		3	120	4	65	111	180		3	0	180	0	0	180
6	13	118	56	6	180		6	51	125	3	52	180		6	0	0	180	0	180
9	12	0	174	6	180		9	26	0	150	30	180		9	16	0	171	9	180
12	23	11	158	11	180		12	80	52	27	101	180		12	0	0	180	0	180
15	8	59	113	8	180		15	31	105	38	37	180		15	12	0	175	5	180
18	17	0	169	11	180		18	84	0	80	100	180		18	0	3	177	0	180
21	0	116	64	0	180		21	44	126	0	54	180		21	0	180	0	0	180
24	14	50	121	9	180		24	88	42	29	109	180		24	0	177	3	0	180
27	0	33	147	0	180		27	50	44	71	65	180		27	0	0	180	0	180
30	0	85	95	0	180		30	36	76	62	42	180		30	61	0	145	35	180
Totaal	221	483	1210	107	1800		Totaal	610	574	525	701	1800		Totaal	89	540	1211	49	1800
