# Supplementary material for: Validation of a wireless patch sensor to monitor mobility tested in both an experimental and a hospital setup: A cross-sectional study
Source: PLoS One. 2018 Oct 25;13(10):e0206304. doi: 10.1371/journal.pone.0206304 (PMC6201929; doi:10.1371/journal.pone.0206304)
Supplement: S1 Dataset — (ZIP) [file pone.0206304.s002.zip › Appendix; raw data case report forms/Analyse deelnemer 28.xlsx]

## Sheet: Blad1
NAME
CHAOS	09:40:28	10:10:28					VIDEOANALYSE start video 1: 00:05							STANDAARD				10:12:50	10:42:50
Minuten	Stappen	Liggen	Zitten / staan	Lopen	Totaal		Minuten	Stappen	Liggen	Zitten / staan	Lopen	Totaal		Minuten	Stappen	Liggen	Zitten / staan	Lopen	Totaal
3	0	4	176	0	180		3	15	2	167	11	180		3	0	179	1	0	180
6	0	0	180	0	180		6	13	0	168	12	180		6	0	2	178	0	180
9	0	0	180	0	180		9	0	0	180	0	180		9	268	0	17	163	180
12	14	0	174	6	180		12	23	0	164	16	180		12	0	0	180	0	180
15	0	0	180	0	180		15	15	0	169	11	180		15	273	0	10	170	180
18	0	0	180	0	180		18	13	0	168	12	180		18	0	0	179	1	180
21	0	178	2	0	180		21	0	180	0	0	180		21	0	180	0	0	180
24	11	23	154	3	180		24	61	22	98	60	180		24	0	178	2	0	180
27	11	0	177	3	180		27	30	0	142	38	180		27	0	0	180	0	180
30	0	14	166	0	180		30	10	15	156	9	180		30	267	0	16	164	180
Totaal	36	219	1569	12	1800		Totaal	180	219	1412	169	1800		Totaal	808	539	763	498	1800
