# Supplementary material for: Validation of a wireless patch sensor to monitor mobility tested in both an experimental and a hospital setup: A cross-sectional study
Source: PLoS One. 2018 Oct 25;13(10):e0206304. doi: 10.1371/journal.pone.0206304 (PMC6201929; doi:10.1371/journal.pone.0206304)
Supplement: S1 Dataset — (ZIP) [file pone.0206304.s002.zip › Appendix; raw data case report forms/Analyse deelnemer 29.xlsx]

## Sheet: Blad1
NAME
CHAOS	10:49:30	11:19:30					VIDEOANALYSE start video 1							STANDAARD				11:21:00	11:51:00
Minuten	Stappen	Liggen	Zitten / staan	Lopen	Totaal		Minuten	Stappen	Liggen	Zitten / staan	Lopen	Totaal		Minuten	Stappen	Liggen	Zitten / staan	Lopen	Totaal
3	8	11	164	5	180		3	29	5	154	21	180		3	0	179	1	0	180
6	0	0	180	0	180		6	28	0	163	17	180		6	0	0	180	0	180
9	0	0	180	0	180		9	20	0	162	18	180		9	231	0	33	147	180
12	0	0	180	0	180		12	4	0	178	2	180		12	0	0	180	0	180
15	10	0	176	4	180		15	59	0	118	62	180		15	308	0	20	160	180
18	0	0	180	0	180		18	12	0	170	10	180		18	0	0	180	0	180
21	0	0	180	0	180		21	0	0	180	0	180		21	0	179	1	0	180
24	0	0	180	0	180		24	7	0	174	6	180		24	0	179	1	0	180
27	8	0	178	2	180		27	47	0	143	37	180		27	0	0	180	0	180
30	0	3	177	0	180		30	36	0	156	24	180		30	300	0	12	168	180
Totaal	26	14	1775	11	1800		Totaal	242	5	1598	197	1800		Totaal	839	537	788	475	1800
