# Supplementary material for: Validation of a wireless patch sensor to monitor mobility tested in both an experimental and a hospital setup: A cross-sectional study
Source: PLoS One. 2018 Oct 25;13(10):e0206304. doi: 10.1371/journal.pone.0206304 (PMC6201929; doi:10.1371/journal.pone.0206304)
Supplement: S1 Dataset — (ZIP) [file pone.0206304.s002.zip › Appendix; raw data case report forms/Analyse deelnemer 3.xlsx]

## Sheet: Blad1
NAME
CHAOS	11:06:06 - 11:36:06						VIDEOANALYSE start video 1: 00:49 seconden							STANDAARD		11:37:58 - 12:10:58
Minuten	Stappen	Liggen	Zitten / staan	Lopen	Totaal		Minuten	Stappen	Liggen	Zitten / staan	Lopen	Totaal		Minuten	Stappen	Liggen	Zitten / staan	Lopen	Totaal
3	62	0	108	19	127		3	118	0	53	127	180		3	0	179	1	0	180
6	0	0	180	0	180		6	9	0	169	11	180		6	0	0	180	0	180
9	20	0	171	9	180		9	68	0	109	71	180		9	306	0	7	173	180
12	8	0	177	3	180		12	18	0	156	24	180		12	0	0	180	0	180
15	6	0	177	3	180		15	0	0	180	0	180		15	313	0	11	169	180
18	116	0	119	61	180		18	108	0	84	96	180		18	0	0	180	0	180
21	0	0	180	0	180		21	4	0	180	0	180		21	0	180	0	0	180
24	0	25	155	0	180		24	6	28	146	6	180		24	0	179	1	0	180
27	0	180	0	0	180		27	0	180	0	0	180		27	0	0	180	0	180
30	127	4	120	56	180		30	148	3	25	152	180		30	330	0	12	168	180
Totaal	339	209	1387	151	1747		Totaal	479	211	1102	487	1800		Totaal	949	538	752	510	1800
															Minuut 6-9 geschrapt, fout in doorgeven van houdingverandering, uiteindelijk 33 minuten standaardprotocol.
