# Supplementary material for: Validation of a wireless patch sensor to monitor mobility tested in both an experimental and a hospital setup: A cross-sectional study
Source: PLoS One. 2018 Oct 25;13(10):e0206304. doi: 10.1371/journal.pone.0206304 (PMC6201929; doi:10.1371/journal.pone.0206304)
Supplement: S1 Dataset — (ZIP) [file pone.0206304.s002.zip › Appendix; raw data case report forms/Analyse deelnemer 30.xlsx]

## Sheet: Blad1
NAME
CHAOS	11:56:10	12:26:10					VIDEOANALYSE start video 1: 00:04							STANDAARD				12:27:40	12:57:40
Minuten	Stappen	Liggen	Zitten / staan	Lopen	Totaal		Minuten	Stappen	Liggen	Zitten / staan	Lopen	Totaal		Minuten	Stappen	Liggen	Zitten / staan	Lopen	Totaal
3	0	180	0	0	180		3	0	180	0	0	180		3	0	180	0	0	180
6	0	34	146	0	180		6	0	33	147	0	180		6	0	0	180	0	180
9	0	0	180	0	180		9	57	0	114	66	180		9	22	0	166	14	180
12	0	0	180	0	180		12	5	0	173	7	180		12	0	0	180	0	180
15	0	0	180	0	180		15	62	0	108	72	180		15	74	0	139	41	180
18	0	158	22	0	180		18	0	163	17	0	180		18	0	1	179	0	180
21	0	95	85	0	180		21	7	142	27	11	180		21	0	180	0	0	180
24	0	180	0	0	180		24	0	180	0	0	180		24	0	177	3	0	180
27	0	180	0	0	180		27	0	180	0	0	180		27	0	0	180	0	180
30	0	95	85	0	180		30	0	92	88	0	180		30	73	0	132	48	180
Totaal	0	922	878	0	1800		Totaal	131	970	674	156	1800		Totaal	169	538	1159	103	1800
