# Supplementary material for: Validation of a wireless patch sensor to monitor mobility tested in both an experimental and a hospital setup: A cross-sectional study
Source: PLoS One. 2018 Oct 25;13(10):e0206304. doi: 10.1371/journal.pone.0206304 (PMC6201929; doi:10.1371/journal.pone.0206304)
Supplement: S1 Dataset — (ZIP) [file pone.0206304.s002.zip › Appendix; raw data case report forms/Analyse deelnemer 31.xlsx]

## Sheet: Blad1
NAME
CHAOS	13:04:30	13:34:30					VIDEOANALYSE start video 1: 00:07							STANDAARD				13:35:26	14:05:26
Minuten	Stappen	Liggen	Zitten / staan	Lopen	Totaal		Minuten	Stappen	Liggen	Zitten / staan	Lopen	Totaal		Minuten	Stappen	Liggen	Zitten / staan	Lopen	Totaal
3	0	76	104	0	180		3	0	95	85	0	180		3	0	180	0	0	180
6	36	0	163	17	180		6	42	0	137	43	180		6	0	0	180	0	180
9	0	0	180	0	180		9	45	0	128	52	180		9	280	0	59	121	180
12	11	0	178	2	180		12	25	0	153	27	180		12	0	0	180	0	180
15	12	0	179	1	180		15	3	0	177	3	180		15	317	0	34	146	180
18	28	0	166	14	180		18	90	0	93	87	180		18	0	0	180	0	180
21	0	47	133	0	180		21	3	30	147	3	180		21	0	180	0	0	180
24	0	180	0	0	180		24	0	180	0	0	180		24	0	178	2	0	180
27	0	102	78	0	180		27	0	120	60	0	180		27	0	0	180	0	180
30	89	5	140	35	180		30	71	0	105	75	180		30	275	0	51	129	180
Totaal	176	410	1321	69	1800		Totaal	279	425	1085	290	1800		Totaal	872	538	866	396	1800
									Laatste 3 minuten discutabel zitten/staan of liggen
