# Supplementary material for: Validation of a wireless patch sensor to monitor mobility tested in both an experimental and a hospital setup: A cross-sectional study
Source: PLoS One. 2018 Oct 25;13(10):e0206304. doi: 10.1371/journal.pone.0206304 (PMC6201929; doi:10.1371/journal.pone.0206304)
Supplement: S1 Dataset — (ZIP) [file pone.0206304.s002.zip › Appendix; raw data case report forms/Analyse deelnemer 4.xlsx]

## Sheet: Blad1
NAME
CHAOS	12:59:06 - 13:29:06						VIDEOANALYSE TEUN start video 1: 1 min 15							STANDAARD		13:31:33- 14:01:33
Minuten	Stappen	Liggen	Zitten / staan	Lopen	Totaal		Minuten	Stappen	Liggen	Zitten / staan	Lopen	Totaal		Minuten	Stappen	Liggen	Zitten / staan	Lopen	Totaal
3	10	0	178	2	180		3	13	0	172	8	180		3	0	180	0	0	180
6	0	3	177	0	180		6	2	0	180	0	180		6	0	0	180	0	180
9	0	140	40	0	180		9	7	143	34	3	180		9	304	0	8	172	180
12	0	20	160	0	180		12	18	12	162	6	180		12	0	0	178	2	180
15	0	26	154	0	180		15	0	35	145	0	180		15	276	0	8	172	180
18	0	0	180	0	180		18	6	0	178	2	180		18	0	0	178	2	180
21	0	0	180	0	180		21	14	0	170	10	180		21	0	180	0	0	180
24	0	104	76	0	180		24	9	106	66	8	180		24	0	180	0	0	180
27	0	0	180	0	180		27	2	0	180	0	180		27	0	0	180	0	180
30	0	35	145	0	180		30	7	36	135	9	180		30	282	0	6	174	180
Totaal	10	328	1470	2	1800		Totaal	78	332	1422	46	1800		Totaal	862	540	738	522	1800
