# Supplementary material for: Validation of a wireless patch sensor to monitor mobility tested in both an experimental and a hospital setup: A cross-sectional study
Source: PLoS One. 2018 Oct 25;13(10):e0206304. doi: 10.1371/journal.pone.0206304 (PMC6201929; doi:10.1371/journal.pone.0206304)
Supplement: S1 Dataset — (ZIP) [file pone.0206304.s002.zip › Appendix; raw data case report forms/Analyse deelnemer 5 FOUT.xlsx]

## Sheet: Blad1
NAME
CHAOS	14:12:00 - 14:42:00						VIDEOANALYSE start video 1: 00:05 seconden							STANDAARD		14:47:16	15:17:16
Minuten	Stappen	Liggen	Zitten / staan	Lopen	Totaal		Minuten	Stappen	Liggen	Zitten / staan	Lopen	Totaal		Minuten	Stappen	Liggen	Zitten / staan	Lopen	Totaal
3	51	0	0	0	0		3	46	0	140	40	180		3	0	179	1	0	180
6	8	0	0	0	0		6	0	0	180	0	180		6	0	0	180	0	180
9	20	0	0	0	0		9	0	0	180	0	180		9	206	0	37	143	180
12	9	0	0	0	0		12	0	0	180	0	180		12	0	0	180	0	180
15	4	0	0	0	0		15	0	0	180	0	180		15	214	0	24	156	180
18	20	0	0	0	0		18	0	0	180	0	180		18	0	0	180	0	180
21	7	0	0	0	0		21	8	0	172	8	180		21	0	177	3	0	180
24	19	0	0	0	0		24	0	0	180	0	180		24	0	180	0	0	180
27	21	0	0	0	0		27	0	0	180	0	180		27	0	0	180	0	180
30	15	0	0	0	0		30	0	0	180	0	180		30	195	0	55	125	180
Totaal	174	0	0	0	0		Totaal	54	0	1752	48	1800		Totaal	615	536	840	424	1800
