# Supplementary material for: Validation of a wireless patch sensor to monitor mobility tested in both an experimental and a hospital setup: A cross-sectional study
Source: PLoS One. 2018 Oct 25;13(10):e0206304. doi: 10.1371/journal.pone.0206304 (PMC6201929; doi:10.1371/journal.pone.0206304)
Supplement: S1 Dataset — (ZIP) [file pone.0206304.s002.zip › Appendix; raw data case report forms/Analyse deelnemer 6 FOUT.xlsx]

## Sheet: Blad1
NAME			Geen houding meer gemeten bij chaos vanaf 11.30 min.
CHAOS	08:24:24 - 08:54:24						VIDEOANALYSE TEUN start video 1: 5 seconden							STANDAARD		08:58:40- 09:28:40
Minuten	Stappen	Liggen	Zitten / staan	Lopen	Totaal		Minuten	Stappen	Liggen	Zitten / staan	Lopen	Totaal		Minuten	Stappen	Liggen	Zitten / staan	Lopen	Totaal
3	15	0	172	8	180		3	31	0	156	24	180		3	0	179	1	0	180
6	0	0	180	0	180		6	9	0	178	2	180		6	0	0	180	0	180
9	0	0	180	0	180		9	8	0	177	3	180		9	244	0	57	123	180
12	0	0	119	0	119		12	3	0	180	0	180		12	0	0	178	2	180
15	32	0	0	0	0		15	13	0	174	6	180		15	315	0	14	166	180
18	5	0	0	0	0		18	0	178	2	0	180		18	17	0	178	2	180
21	14	0	0	0	0		21	0	180	0	0	180		21	0	180	0	0	180
24	35	0	0	0	0		24	5	5	173	2	180		24	0	178	2	0	180
27	2	0	0	0	0		27	0	0	180	0	180		27	0	0	180	0	180
30	21	0	0	0	0		30	0	0	180	0	180		30	321	0	14	166	180
Totaal	124	0	651	8	659		Totaal	69	363	1400	37	1800		Totaal	897	537	804	459	1800
