# Supplementary material for: Validation of a wireless patch sensor to monitor mobility tested in both an experimental and a hospital setup: A cross-sectional study
Source: PLoS One. 2018 Oct 25;13(10):e0206304. doi: 10.1371/journal.pone.0206304 (PMC6201929; doi:10.1371/journal.pone.0206304)
Supplement: S1 Dataset — (ZIP) [file pone.0206304.s002.zip › Appendix; raw data case report forms/Analyse deelnemer 7 FOUT.xlsx]

## Sheet: Blad1
NAME
CHAOS	09:45:40	10:15:40					VIDEOANALYSE INDY start video 1: 00:21							STANDAARD		10:16:54	10:46:54
Minuten	Stappen	Liggen	Zitten / staan	Lopen	Totaal		Minuten	Stappen	Liggen	Zitten / staan	Lopen	Totaal		Minuten	Stappen	Liggen	Zitten / staan	Lopen	Totaal
3	14	0	124	9	133		3	23	0	161	19	180		3	0	180	0	0	180
6	0	0	82	0	82		6	6	0	176	4	180		6	0	0	180	0	180
9	0	0	180	0	180		9	0	0	180	0	180		9	321	0	29	151	180
12	0	0	180	0	180		12	0	0	180	0	180		12	0	0	180	0	180
15	0	0	180	0	180		15	0	0	180	0	180		15	344	0	15	165	180
18	0	0	180	0	180		18	0	0	180	0	180		18	0	1	176	3	180
21	0	0	180	0	180		21	0	0	180	0	180		21	0	180	0	0	180
24	22	0	169	11	180		24	14	0	171	9	180		24	0	180	0	0	180
27	25	0	171	9	180		27	31	0	151	29	180		27	0	0	180	0	180
30	0	0	154	0	154		30	25	0	166	14	180		30	347	0	14	166	180
Totaal	61	0	1600	29	1629		Totaal	99	0	1725	1824	3549		Totaal	1012	541	774	485	1800
