# Supplementary material for: Validation of a wireless patch sensor to monitor mobility tested in both an experimental and a hospital setup: A cross-sectional study
Source: PLoS One. 2018 Oct 25;13(10):e0206304. doi: 10.1371/journal.pone.0206304 (PMC6201929; doi:10.1371/journal.pone.0206304)
Supplement: S1 Dataset — (ZIP) [file pone.0206304.s002.zip › Appendix; raw data case report forms/Analyse deelnemer 8.xlsx]

## Sheet: Blad1
NAME
CHAOS	10:54:22 - 11:24:22						VIDEOANALYSE TEUN start video 1: 4 seconden							STANDAARD		11:25:39- 11:55:39
Minuten	Stappen	Liggen	Zitten / staan	Lopen	Totaal		Minuten	Stappen	Liggen	Zitten / staan	Lopen	Totaal		Minuten	Stappen	Liggen	Zitten / staan	Lopen	Totaal
3	0	0	180	0	180		3	11	0	174	6	180		3	0	177	3	0	180
6	0	0	180	0	180		6	0	0	180	0	180		6	0	0	180	0	180
9	0	0	180	0	180		9	5	0	177	3	180		9	236	0	32	148	180
12	0	0	180	0	180		12	18	0	168	12	180		12	0	0	178	2	180
15	17	0	171	9	180		15	0	0	180	0	180		15	259	0	29	151	180
18	0	0	180	0	180		18	0	0	180	0	180		18	0	0	180	0	180
21	0	0	180	0	180		21	0	0	180	0	180		21	0	172	8	0	180
24	0	0	180	0	180		24	5	0	177	3	180		24	0	180	0	0	180
27	0	0	180	0	180		27	0	0	180	0	180		27	0	0	180	0	180
30	0	0	180	0	180		30	0	0	180	0	180		30	282	0	10	170	180
Totaal	17	0	1791	9	1800		Totaal	39	0	1776	24	1800		Totaal	777	529	800	471	2577
