# Supplementary material for: Validation of a wireless patch sensor to monitor mobility tested in both an experimental and a hospital setup: A cross-sectional study
Source: PLoS One. 2018 Oct 25;13(10):e0206304. doi: 10.1371/journal.pone.0206304 (PMC6201929; doi:10.1371/journal.pone.0206304)
Supplement: S1 Dataset — (ZIP) [file pone.0206304.s002.zip › Appendix; raw data case report forms/Analyse deelnemer 9.xlsx]

## Sheet: Blad1
NAME
CHAOS		12:02:16 - 12:32:16					VIDEOANALYSE INDY start video: 00:15							STANDAARD		12:34:25-13:04:25
Minuten	Stappen	Liggen	Zitten / staan	Lopen	Totaal		Minuten	Stappen	Liggen	Zitten / staan	Lopen	Totaal		Minuten	Stappen	Liggen	Zitten / staan	Lopen	Totaal
3	14	0	174	6	180		3	104	0	77	103	180		3	0	180	0	0	180
6	0	0	180	0	180		6	17	0	165	15	180		6	0	0	180	0	180
9	0	0	180	0	180		9	19	0	166	14	180		9	303	0	9	171	180
12	0	0	180	0	180		12	4	0	177	3	180		12	0	0	177	3	180
15	0	0	180	0	180		15	0	103	77	0	180		15	310	0	9	171	180
18	0	0	180	0	180		18	0	71	109	0	180		18	0	0	180	0	180
21	0	0	180	0	180		21	43	24	129	27	180		21	0	180	0	0	180
24	0	60	120	0	180		24	0	0	180	0	180		24	0	179	1	0	180
27	0	44	136	0	180		27	4	107	73	0	180		27	0	0	180	0	180
30	0	9	171	0	180		30	0	83	97	0	180		30	328	0	7	173	180
Totaal	14	113	1681	6	1814		Totaal	191	388	1250	162	1800		Totaal	941	539	743	518	1800
