# Supplementary material for: Validation of a wireless patch sensor to monitor mobility tested in both an experimental and a hospital setup: A cross-sectional study
Source: PLoS One. 2018 Oct 25;13(10):e0206304. doi: 10.1371/journal.pone.0206304 (PMC6201929; doi:10.1371/journal.pone.0206304)
Supplement: S1 Dataset — (ZIP) [file pone.0206304.s002.zip › Appendix; raw data case report forms/Analyse deelnemer LEEG.xlsx]

## Sheet: Blad1
CHAOS							VIDEOANALYSE TEUN & INDY							STANDAARD
Minuten	Stappen	Liggen	Zitten / staan	Lopen	Totaal		Minuten	Stappen	Liggen	Zitten / staan	Lopen	Totaal		Minuten	Stappen	Liggen	Zitten / staan	Lopen	Totaal
3					0		3					0		3					0
6					0		6					0		6					0
9					0		9					0		9					0
12					0		12					0		12					0
15					0		15					0		15					0
18					0		18					0		18					0
21					0		21					0		21					0
24					0		24					0		24					0
27					0		27					0		27					0
30					0		30					0		30					0
Totaal	0	0	0	0	0		Totaal	0	0	0	0	0		Totaal	0	0	0	0	0
