# Supplementary material for: Validation of a wireless patch sensor to monitor mobility tested in both an experimental and a hospital setup: A cross-sectional study
Source: PLoS One. 2018 Oct 25;13(10):e0206304. doi: 10.1371/journal.pone.0206304 (PMC6201929; doi:10.1371/journal.pone.0206304)
Supplement: S2 Dataset — (ZIP) [file pone.0206304.s003.zip]

Archive with 4 entries (4 files):
- Appendix; concurrent validity - experimental setup/Database standardized protocol t-test.sav
- Appendix; concurrent validity - experimental setup/Output standardized protocol t-test.spv
- Appendix; concurrent validity - experimental setup/Syntax voor database standardized protocol t-test.sps
- Appendix; concurrent validity - experimental setup/Werkmap standardized setting.xlsx
