# Supplementary material for: Validation of a wireless patch sensor to monitor mobility tested in both an experimental and a hospital setup: A cross-sectional study
Source: PLoS One. 2018 Oct 25;13(10):e0206304. doi: 10.1371/journal.pone.0206304 (PMC6201929; doi:10.1371/journal.pone.0206304)
Supplement: S2 Dataset — (ZIP) [file pone.0206304.s003.zip › Appendix; concurrent validity - experimental setup/Syntax voor database standardized protocol t-test.sps]

*Standardized protocol T-test*

T-TEST
  /TESTVAL=9
  /MISSING=ANALYSIS
  /VARIABLES=Patch_lying
  /CRITERIA=CI(.95).

T-TEST
  /TESTVAL=12
  /MISSING=ANALYSIS
  /VARIABLES=Patch_sitting
  /CRITERIA=CI(.95).

T-TEST
  /TESTVAL=9
  /MISSING=ANALYSIS
  /VARIABLES=Patch_walking
  /CRITERIA=CI(.95).
