# Supplementary material for: Validation of a wireless patch sensor to monitor mobility tested in both an experimental and a hospital setup: A cross-sectional study
Source: PLoS One. 2018 Oct 25;13(10):e0206304. doi: 10.1371/journal.pone.0206304 (PMC6201929; doi:10.1371/journal.pone.0206304)
Supplement: S2 Dataset — (ZIP) [file pone.0206304.s003.zip › Appendix; concurrent validity - experimental setup/Werkmap standardized setting.xlsx]

## Sheet: Blad1
180	0	0		Liggen	Zitten	Lopen		1	9.05	16.45	4.5		0.05	4.45	4.5		9	21
3	177	0						2	8.933	18.6	2.467		0.067	6.6	6.533		13.2	16.8
0	102	78						3	9	12.467	8.533		0	0.467	0.467		0.934	29.066
0	180	0						4	9	12.3	8.7		0	0.3	0.3		0.6	29.4
0	90	90						5	9	13.933	7.067		0	1.933	1.933		3.866	26.134
0	180	0						6	8.967	13.35	7.683		0.033	1.35	1.317		2.7	27.3
180	0	0						7	9.017	12.9	8.083		0.017	0.9	0.917		1.834	28.166
180	0	0						8	8.833	13.317	7.85		0.167	1.317	1.15		2.634	27.366
0	180	0						9
0	78	102		9.05	16.45	4.5		10	9.217	15.767	5.033		0.217	3.767	3.967		7.951	22.049
180	0	0						11	9.183	15.783	5.033		0.183	3.783	3.967		7.933	22.067
0	180	0						12	9.017	15.35	5.633		0.017	3.35	3.367		6.734	23.266
0	165	15						13	8.983	12.5	8.517		0.017	0.5	0.483		1	29
0	180	0						14	14.483	7.1	8.417		5.483	4.9	0.583		10.966	19.034
0	123	57						15	8.983	12.833	8.183		0.017	0.833	0.817		1.667	28.333
0	180	0						16	8.95	15.533	5.517		0.05	3.533	3.483		7.066	22.934
176	4	0						17
178	2	0						18	9	12.35	8.65		0	0.35	0.35		0.7	29.3
2	178	0						19
0	104	76		8.93333	18.6	2.46667		20	9.017	15.983	5		0.017	3.983	4		8	22
180	0	0						21	8.983	16.75	4.267		0.017	4.75	4.733		9.5	20.5
0	178	2						22	8.933	12.35	8.717		0.067	0.35	0.283		0.7	29.3
0	7	173						23	9.1	12.35	8.55		0.1	0.35	0.45		0.9	29.1
0	180	0						24
0	11	169						25	9.083	14.833	6.083		0.083	2.833	2.917		5.833	24.167
0	180	0						26	9	15.567	5.433		0	3.567	3.567		7.134	22.866
180	0	0						27	9.05	20.133	0.817		0.05	8.133	8.183		16.366	13.634
180	0	0						28	8.983	12.667	8.35		0.017	0.667	0.65		1.334	28.666
0	180	0						29	8.983	13.1	7.917		0.017	1.1	1.083		2.2	27.8
0	12	168		9	12.4667	8.53333		30	9.017	19.267	1.717		0.017	7.267	7.283		14.567	15.433
180	0	0						31	9	14.316	6.684		0	2.316	2.316		4.632	25.368
0	180	0
0	8	172							0	9	Reference 9		6.703	73.649	69.599			24.4463
0	178	2							31	9
0	8	172							0	12	Reference 12
0	178	2							31	12
180	0	0
180	0	0
0	180	0
0	6	174		9	12.3	8.7
180	0	0
0	180	0
0	37	143
0	180	0
0	24	156
0	180	0
177	3	0
180	0	0
3	177	0
0	55	125		9	13.9333	7.06667
180	0	0
0	180	0
0	55	125
0	178	2
0	14	166
0	178	2
180	0	0
178	2	0
0	180	0
0	14	166		8.96667	13.35	7.68333
180	0	0
0	180	0
0	29	151
0	180	0
0	15	165
1	176	3
180	0	0
180	0	0
0	180	0
0	14	166		9.01667	12.9	8.08333
178	2	0
0	180	0
0	32	148
0	178	2
0	29	151
0	180	0
172	8	0
180	0	0
0	180	0
0	10	170		8.83333	13.3167	7.85
				0	0	0
180	0	0
0	180	0
0	37	143
0	180	0
0	111	69
14	166	0
179	1	0
180	0	0
0	180	0
0	91	90		9.21667	15.7667	5.03333
180	0	0
0	180	0
0	37	143
0	180	0
0	111	69
14	166	0
177	3	0
180	0	0
0	180	0
0	90	90		9.18333	15.7833	5.03333
180	0	0
0	180	0
0	122	58
0	177	3
0	32	148
1	179	0
180	0	0
180	0	0
0	180	0
0	51	129		9.01667	15.35	5.63333
180	0	0
0	180	0
0	13	167
0	180	0
0	7	173
0	178	2
178	2	0
180	0	0
1	179	0
0	11	169		8.98333	12.5	8.51667
180	0	0
15	165	0
2	16	162
157	20	3
4	2	174
81	99	0
180	0	0
180	0	0
67	113	0
3	11	166		14.4833	7.1	8.41667
180	0	0
0	180	0
0	20	160
0	180	0
0	21	159
2	178	0
180	0	0
177	3	0
0	180	0
0	8	172		8.98333	12.8333	8.18333
180	0	0
0	176	4
0	73	107
0	180	0
0	71	109
10	170	0
180	0	0
167	13	0
0	175	5
0	74	106		8.95	15.5333	5.51667
				0	0	0
180	0	0
2	178	0
0	10	170
0	175	5
0	10	170
0	176	4
174	6	0
180	0	0
4	176	0
0	10	170		9	12.35	8.65
				0	0	0
180	0	0
0	180	0
0	110	70
0	180	0
0	86	94
3	177	0
180	0	0
178	2	0
0	180	0
0	44	136		9.01667	15.9833	5
180	0	0
0	180	0
0	165	15
0	180	0
0	33	147
1	179	0
180	0	0
178	2	0
0	180	0
0	86	94		8.98333	16.75	4.26667
177	3	0
0	180	0
0	7	173
0	180	0
0	4	176
1	179	0
180	0	0
178	2	0
0	180	0
0	6	174		8.93333	12.35	8.71667
180	0	0
3	177	0
0	16	164
0	180	0
0	8	172
7	173	0
180	0	0
176	4	0
0	180	0
0	3	177		9.1	12.35	8.55
999	999	999
999	999	999
999	999	999
0	180	0
0	57	123
0	180	0
180	0	0
180	0	0
0	180	0
0	75	105		0	0	0
180	0	0
3	177	0
0	44	136
0	180	0
0	56	124
2	178	0
180	0	0
180	0	0
0	180	0
0	75	105		9.08333	14.8333	6.08333
180	0	0
0	180	0
0	89	91
0	180	0
0	84	96
0	180	0
180	0	0
180	0	0
0	180	0
0	41	139		9	15.5667	5.43333
180	0	0
0	180	0
0	171	9
0	180	0
0	175	5
3	177	0
180	0	0
180	0	0
0	180	0
0	145	35		9.05	20.1333	0.816667
179	1	0
2	178	0
0	15	165
0	180	0
0	10	170
0	178	2
180	0	0
178	2	0
0	180	0
0	16	164		8.98333	12.6667	8.35
180	0	0
0	180	0
0	33	147
0	180	0
0	20	160
0	180	0
180	0	0
179	1	0
0	180	0
0	12	168		8.98333	13.1	7.91667
180	0	0
0	180	0
0	166	14
0	180	0
0	139	41
1	179	0
180	0	0
180	0	0
0	180	0
0	132	48		9.01667	19.2667	1.71667
180	0	0
0	180	0
0	59	121
0	180	0
0	33	147
0	180	0
180	0	0
180	0	0
0	180	0
0	47	133		9	14.3167	6.68333
