# Supplementary material for: Validation of a wireless patch sensor to monitor mobility tested in both an experimental and a hospital setup: A cross-sectional study
Source: PLoS One. 2018 Oct 25;13(10):e0206304. doi: 10.1371/journal.pone.0206304 (PMC6201929; doi:10.1371/journal.pone.0206304)
Supplement: S3 Dataset — (ZIP) [file pone.0206304.s004.zip]

Archive with 6 entries (6 files):
- Appendix; concurrent validity - hospital setup/~$Output hospital setup bland altman.xlsx
- Appendix; concurrent validity - hospital setup/Database hospital protocol.sav
- Appendix; concurrent validity - hospital setup/Output hospital protocol.spv
- Appendix; concurrent validity - hospital setup/Output hospital setup bland altman.xlsx
- Appendix; concurrent validity - hospital setup/Syntax voor construct validiteit (beschrijvende en toetsende).sps
- Appendix; concurrent validity - hospital setup/Syntax voor hospital protocol.sps
