# Supplementary material for: Validation of a wireless patch sensor to monitor mobility tested in both an experimental and a hospital setup: A cross-sectional study
Source: PLoS One. 2018 Oct 25;13(10):e0206304. doi: 10.1371/journal.pone.0206304 (PMC6201929; doi:10.1371/journal.pone.0206304)
Supplement: S3 Dataset — (ZIP) [file pone.0206304.s004.zip › Appendix; concurrent validity - hospital setup/Output hospital setup bland altman.xlsx]

## Sheet: Sheet1
Lying							Sitting/standing							Walking						Scatterplot individual cases
ID	Video	Patch	Difference	Mean			ID	Video	Patch	Difference	Mean			ID	Video	Patch	Difference	Mean		ID	VP lying	VP sit/st	VP walk
1	0.033	0.05	0.017	0.0415			1	29.133	29.95	0.817	29.5415			1	0.833	0	-0.833	0.4165		1	0.05	29.95	0	30
2	7.183	3.466	-3.717	5.3245			2	21.067	26.484	5.417	23.7755			2	1.75	0.05	-1.7	0.9		2	3.466	26.484	0.05	30
3	3.517	3.484	-0.033	3.5005			3	17.484	21.316	3.832	19.4			3	5.999	2.2	-3.799	4.0995		3	3.484	21.316	2.2	27
4	5.533	5.465	-0.068	5.499			4	23.701	24.502	0.801	24.1015			4	0.766	0.033	-0.733	0.3995		4	5.465	24.502	0.033	30
6	0	0	0	0			6	11.517	10.85	-0.667	11.1835			6	0.483	0.133	-0.35	0.308		6				0
7	0	0	0	0			7	20.367	20.667	0.3	20.517			7	0.633	0.333	-0.3	0.483		7				0
8	0	0	0	0			8	29.6	29.85	0.25	29.725			8	0.4	0.15	-0.25	0.275		8	0	29.85	0.15	30
9	6.466	1.883	-4.583	4.1745			9	20.834	28.017	7.183	24.4255			9	2.7	0.1	-2.6	1.4		9	1.883	28.017	0.1	30
10	0	0	0	0			10	29.234	30	0.766	29.617			10	0.766	0	-0.766	0.383		10	0	30	0	30
11	0	0	0	0			11	28.317	29.734	1.417	29.0255			11	0	0.266	0.266	0.133		11	0	29.734	0.266	30
12	2.133	2.1	-0.033	2.1165			12	25.333	26.433	1.1	25.883			12	2.534	1.467	-1.067	2.0005		12	2.1	26.433	1.467	30
13	0	0.15	0.15	0.075			13	28.601	29.633	1.032	29.117			13	1.399	0.217	-1.182	0.808		13	0.15	29.633	0.217	30
14	12.35	9.932	-2.418	11.141			14	9.233	17.335	8.102	13.284			14	8.417	2.734	-5.683	5.5755		14	9.932	17.335	2.734	30.001
15	2.2	2.2	0	2.2			15	24.8	26.15	1.35	25.475			15	3	1.65	-1.35	2.325		15	2.2	26.15	1.65	30
16	1.65	0	-1.65	0.825			16	27.8	29.9	2.1	28.85			16	0.55	0.1	-0.45	0.325		16	0	29.9	0.1	30
17	1.716	1.65	-0.066	1.683			17	23.766	28.15	4.384	25.958			17	4.518	0.2	-4.318	2.359		17	1.65	28.15	0.2	30
18	10.884	1.867	-9.017	6.3755			18	18.45	28	9.55	23.225			18	0.666	0.133	-0.533	0.3995		18	1.867	28	0.133	30
19	1.484	0.45	-1.034	0.967			19	22.016	29.099	7.083	25.5575			19	6.501	0.45	-6.051	3.4755		19	0.45	29.099	0.45	29.999
20	6.083	2.033	-4.05	4.058			20	22.851	27.867	5.016	25.359			20	1.066	0.1	-0.966	0.583		20	2.033	27.867	0.1	30
21	0.951	0.233	-0.718	0.592			21	25.1	29.617	4.517	27.3585			21	3.95	0.15	-3.8	2.05		21	0.233	29.617	0.15	30
22	8.367	8.083	-0.284	8.225			22	15.151	15.783	0.632	15.467			22	6.482	6.134	-0.348	6.308		22	8.083	15.783	6.134	30
23	5.05	6.483	1.433	5.7665			23	22.565	23.167	0.602	22.866			23	2.384	0.35	-2.034	1.367		23	6.483	23.167	0.35	30
24	9.467	9.4	-0.067	9.4335			24	10.1	13.25	3.15	11.675			24	4.434	1.35	-3.084	2.892		24				0
25	3.584	3.566	-0.018	3.575			25	19.999	20.434	0.435	20.2165			25	0.417	0	-0.417	0.2085		25				0
26	2.917	3.017	0.1	2.967			26	15.618	26.35	10.732	20.984			26	11.467	0.583	-10.884	6.025		26	3.017	26.35	0.583	29.95
27	9.567	8.049	-1.518	8.808			27	8.748	20.166	11.418	14.457			27	11.684	1.782	-9.902	6.733		27	8.049	20.166	1.782	29.997
28	3.65	3.65	0	3.65			28	23.533	26.15	2.617	24.8415			28	2.816	0.2	-2.616	1.508		28	3.65	26.15	0.2	30
29	0.083	0.233	0.15	0.158			29	26.634	29.583	2.949	28.1085			29	3.283	0.183	-3.1	1.733		29	0.233	29.583	0.183	29.999
30	16.167	15.366	-0.801	15.7665			30	11.233	14.634	3.401	12.9335			30	2.6	0	-2.6	1.3		30	15.366	14.634	0	30
31	7.083	6.833	-0.25	6.958			31	18.083	22.017	3.934	20.05			31	4.834	1.149	-3.685	2.9915		31	6.833	22.017	1.149	29.999
		Bias	-0.949167						Bias	3.474						Bias	-2.5045
		SD	2.04154						SD	3.30818						SD	2.71072						0.783885
		Lower LOA	-4.95059						Lower LOA	-3.01003						Lower LOA	-7.8175
		Upper LOA	3.05226						Upper LOA	9.95803						Upper LOA	2.8085
		0	-4.95059	Lower LOA					0	-3.01003	Lower LOA					0	-7.8175	Lower LOA
		20	-4.95059						30	-3.01003						10	-7.8175
		0	3.05226	Upper LOA					0	9.95803	Upper LOA					0	2.8085	Upper LOA
		20	3.05226						30	9.95803						10	2.8085
		0	-0.94917	Bias					0	3.474	Bias					0	-2.5045	Bias
		20	-0.94917						30	3.474						10	-2.5045
