# Supplementary material for: Validation of a wireless patch sensor to monitor mobility tested in both an experimental and a hospital setup: A cross-sectional study
Source: PLoS One. 2018 Oct 25;13(10):e0206304. doi: 10.1371/journal.pone.0206304 (PMC6201929; doi:10.1371/journal.pone.0206304)
Supplement: S3 Dataset — (ZIP) [file pone.0206304.s004.zip › Appendix; concurrent validity - hospital setup/Syntax voor construct validiteit (beschrijvende en toetsende).sps]

* Encoding: UTF-8.

*Descriptive statistics participants 

DESCRIPTIVES VARIABLES=Age Weight Height Breast_girth
  /STATISTICS=MEAN STDDEV RANGE MIN MAX KURTOSIS SKEWNESS.

*Descriptive statistics measurements

DESCRIPTIVES VARIABLES=Observer_Chaos_Steps Observer_Chaos_Walking Observer_Chaos_Lying 
    Observer_Chaos_Sitting
  /STATISTICS=MEAN STDDEV RANGE MIN MAX KURTOSIS SKEWNESS.

*Testing statistics 

RELIABILITY
  /VARIABLES=Observer_Chaos_Steps Patch_Chaos_Steps
  /SCALE('ALS JE EEN TITEL WIL DAN KAN JE DIE HIER INVOEGEN') ALL
  /MODEL=ALPHA
  /ICC=MODEL(MIXED) TYPE(ABSOLUTE) CIN=95 TESTVAL=0.
