# Supplementary material for: Validation of a wireless patch sensor to monitor mobility tested in both an experimental and a hospital setup: A cross-sectional study
Source: PLoS One. 2018 Oct 25;13(10):e0206304. doi: 10.1371/journal.pone.0206304 (PMC6201929; doi:10.1371/journal.pone.0206304)
Supplement: S3 Dataset — (ZIP) [file pone.0206304.s004.zip › Appendix; concurrent validity - hospital setup/Syntax voor hospital protocol.sps]

*Descriptive statistics participants 

DATASET ACTIVATE DataSet1.
DESCRIPTIVES VARIABLES=Age Weight Height Breast_girth
  /STATISTICS=MEAN STDDEV RANGE MIN MAX KURTOSIS SKEWNESS.

*Descriptive statistics outcomes

DESCRIPTIVES VARIABLES= Observer_hospital_walking Observer_hospital_lying 
    Observer_hospital_sitting
  /STATISTICS=MEAN STDDEV RANGE MIN MAX KURTOSIS SKEWNESS.

*Testing statistics

RELIABILITY
  /VARIABLES=Observer_hospital_lying Patch_hospital_lying
  /SCALE('Hospital lying') ALL
  /MODEL=ALPHA
  /ICC=MODEL(MIXED) TYPE(ABSOLUTE) CIN=95 TESTVAL=0.

RELIABILITY
  /VARIABLES=Observer_hospital_sitting Patch_hospital_sitting
  /SCALE('Hospital sitting/standing') ALL
  /MODEL=ALPHA
  /ICC=MODEL(MIXED) TYPE(ABSOLUTE) CIN=95 TESTVAL=0.

RELIABILITY
  /VARIABLES=Observer_hospital_walking Patch_hospital_walking
  /SCALE('Hospital walking') ALL
  /MODEL=ALPHA
  /ICC=MODEL(MIXED) TYPE(ABSOLUTE) CIN=95 TESTVAL=0.
