# Supplementary material for: Validation of a wireless patch sensor to monitor mobility tested in both an experimental and a hospital setup: A cross-sectional study
Source: PLoS One. 2018 Oct 25;13(10):e0206304. doi: 10.1371/journal.pone.0206304 (PMC6201929; doi:10.1371/journal.pone.0206304)
Supplement: S4 Dataset — (ZIP) [file pone.0206304.s005.zip]

Archive with 3 entries (3 files):
- Appendix; comparison experimental and hospital setup/Comparison hospital standardized accuracy long.sav
- Appendix; comparison experimental and hospital setup/Comparison hospital standardized accuracy.sav
- Appendix; comparison experimental and hospital setup/Posture accuracy independent samples t-test.spv
